# Supplementary material for: Investigating capillary electrophoresis‐mass spectrometry for the analysis of common post‐translational modifications
Source: Electrophoresis. 2018 Mar 8;39(9-10):1208–15. doi: 10.1002/elps.201700437 (PMC6001557; doi:10.1002/elps.201700437)
Supplement: Supplementary file 2 — Supporting information [file ELPS-39-1208-s002.xlsx]

## Sheet: bare-fused silica Cap
Protein Accession	Peptide Sequence	Number of Modifications	Modifications	charge state	measured precursor m/z	RT observed in min.	Fragmentation method	Type of scan	Database search engine	Peptide identification score	PTM site localization method, score	PTM site localization score
P02768|ALBU_HUMAN	AEFAEVsK	1	7, S, phospho	2	480.708	25.2	CID	MS2	SEQUEST	2.6	Ascore	30
P02768|ALBU_HUMAN	AEFAEVsK	1	7, S, phospho	2	480.709	17.2302	CID	MS2	SEQUEST	2.91844	pRS Score	126.695
P02768|ALBU_HUMAN	LVNEVtEFAK	1	6, T, phospho	2	615.297	17.2517	CID	MS2	SEQUEST	3.32692	pRS Score	92.3414
P16083|NQO2_HUMAN	NVAVDELsR	1	8, S, phospho	2	541.75	17.0556	CID	MS2	SEQUEST	2.33757	pRS Score	91.1372
Q06830|PRDX1_HUMAN	ADEGIsFR	1	6, S, phospho	2	487.706	17.3504	CID	MS2	SEQUEST	3.29534	pRS Score	84.9194
Q06830|PRDX1_HUMAN	DISLSDyK	1	7, Y, phospho	2	510.721	18.0876	CID	MS2	SEQUEST	2.28456	pRS Score	90.4181
Q06830|PRDX1_HUMAN	DIsLSDyK	2	3,S,phospho/7,Y,phospho	2	550.703	23.1923	CID	MS2	SEQUEST	2.39984	pRS Score	79.0067
Q06830|PRDX1_HUMAN	DISLsDyK	2	5,S,phospho/7,Y,phospho	2	550.704	20.6375	CID	MS2	SEQUEST	2.57294	pRS Score	87.3078
Q06830|PRDX1_HUMAN	DIsLsDyK	3	3,S,phospho/5,S,phospho/7,Y,phospho	2	590.686	24.5385	CID	MS2	SEQUEST	2.49266	pRS Score	65.1983
Q06830|PRDX1_HUMAN	LVQAFQFtDK	1	8, T, phospho	2	638.804	17.8753	CID	MS2	SEQUEST	3.99876	pRS Score	155.657
P12081|SYHC_HUMAN	DQGGELLsLR	1	8, S, phospho	2	584.278	17.6643	CID	MS2	SEQUEST	3.74378	pRS Score	117.197
P12081|SYHC_HUMAN	IFsIVEQR	1	3, S, phospho	2	536.267	17.4055	CID	MS2	SEQUEST	3.40653	pRS Score	102.646
P12081|SYHC_HUMAN	EsTLHLVLR	1	3, T, phospho	2	574.299	15.7981	CID	MS2	SEQUEST	2.13359	pRS Score	51.8603
P12081|SYHC_HUMAN	EstLHLVLR	2	2,S,phospho/3,T,phospho	2	614.282	20.25	CID	MS2	SEQUEST	1.46	pRS Score	10
P12081|SYHC_HUMAN	EsTLHLVLR	1	2, S, phospho	2	574.299	16.2053	CID	MS2	SEQUEST	2.27773	pRS Score	102.396
P62988|UBIQ_HUMAN	TLSDyNIQK	1	5, Y, phospho	2	581.266	17.1249	CID	MS2	SEQUEST	2.5233	pRS Score	94.4988
P62988|UBIQ_HUMAN	tLSDYNIQK	1	1, T, phospho
P62988|UBIQ_HUMAN	tLsDYNIQK	2	1,T,phospho/3,S,phospho	2	621.249	21.58	CID	MS2	SEQUEST	3.16	pRS Score	138
P62988|UBIQ_HUMAN	TITLEVEPsDtIENVK	2	9,S,phospho/11,T,phospho	2	974.431	22.1876	CID	MS2	SEQUEST	4.43189	pRS Score	106.18
P62988|UBIQ_HUMAN	tItLEVEPsDtIENVK	4	1,T,phospho/3,T,phospho/9,S,phospho/11,T,phospho	2	1054.4	25.6062	CID	MS2	SEQUEST	5.6243	pRS Score	141.465
P62988|UBIQ_HUMAN	tLsDyNIQK	3	1,T,phospho/3,S,phospho/5,Y,phospho	2	661.232	25.6575	CID	MS2	SEQUEST	3.28541	pRS Score	111.715
P05307|PDIA1_BOVIN	SVsDYEGK	1	3, S, phospho	2	482.688	16.7334	CID	MS2	SEQUEST	2.94245	pRS Score	109.182
P05307|PDIA1_BOVIN	THILLFLPKsVSDYEGK	1	10, S, phospho	2	1014.02	14.1196	CID	MS2	SEQUEST	5.67324	pRS Score	172.605
P02768|ALBU_HUMAN	tyEtTLEK	3	1,T,phospho/2,Y,phospho/4,T,phospho	2	612.7	25.696	CID	MS2	SEQUEST	2.44684	pRS Score	77.3422
P02768|ALBU_HUMAN	VPQVstPtLVEVSR	3	5,S,phospho/6,T,phospho/8,T,phospho	2	876.374	24.1015	CID	MS2	SEQUEST	5.46679	pRS Score	111.354
P02768|ALBU_HUMAN	VPQVstPtLVEVsR	4	5,S,phospho/6,T,phospho/8,T,phospho/13,S,phospho	2	916.36	25.2918	CID	MS2	SEQUEST	5.84536	pRS Score	106.192
P02768|ALBU_HUMAN	WVtFIsLLFLFssAYSR	4	3,T,phospho/6,S,phospho/12,S,phospho/13,S,phospho
P05307|PDIA1_BOVIN	VDAtEEsDLAQQyGVR	3	4,T,phospho/7,S,phospho/13,Y,phospho	2	1010.87	24.8261	CID	MS2	SEQUEST	5.49865	pRS Score	125.682
P05307|PDIA1_BOVIN	yKPEsDELtAEK	3	1,Y,phospho/5,S,phospho/9,T,phospho	2	825.295	19.779	CID	MS2	SEQUEST	4.5326	pRS Score	166.196
P05307|PDIA1_BOVIN	tHILLFLPKsVsDyEGK	4	1,T,phospho/10,S,phospho/12,S,phospho/14,Y,phospho
Q06830|PRDX1_HUMAN	DISLSDyK	1	7, Y, nitro	2	493.229	14.3063	CID	MS2	SEQUEST	2.00945
Q06830|PRDX1_HUMAN	TIAQDyGVLK	1	6, Y, nitro	2	576.802	14.7375	CID	MS2	SEQUEST	2.64848
P62988|UBIQ_HUMAN	TLSDyNIQK	1	5, Y, nitro	2	563.777	14.2001	CID	MS2	SEQUEST	2.00451
P05307|PDIA1_BOVIN	ALAPEyAK	1	6, Y, nitro	2	454.233	13.655	CID	MS2	SEQUEST	2.1228
P05307|PDIA1_BOVIN	SVSDyEGK	1	5, Y, nitro	2	465.199	14.1688	CID	MS2	SEQUEST	1.46951
P02768|ALBU_HUMAN	DEGkASSAK	1	4, K, acetyl	2	467.729	16.2001	CID	MS2	SEQUEST	2.90367
P02768|ALBU_HUMAN	FkDLGEENFK	1	2, K, acetyl	2	634.815	14.9913	CID	MS2	SEQUEST	3.06724
Q06830|PRDX1_HUMAN	GLFIIDDkGILR	1	8, K, acetyl	3	467.943	15.027	CID	MS2	SEQUEST	4.3822
P12081|SYHC_HUMAN	LkLVSELWDAGIK	1	2, K, acetyl	2	757.437	15.4105	CID	MS2	SEQUEST	3.47728
P05307|PDIA1_BOVIN	LkAEGSEIR	1	2, K, acetyl	2	522.793	14.5903	CID	MS2	SEQUEST	2.71125
P02768|ALBU_HUMAN	LDELrDEGK	1	5, R, methyl	2	544.786	12.59	CID	MS2	SEQUEST	2.54943
Q06830|PRDX1_HUMAN	GILrQITVNDLPVGR	1	4, R, methyl	3	555.667	14.0595	CID	MS2	SEQUEST	4.49462
P12081|SYHC_HUMAN	GTrDYSPR	1	3, R, methyl	3	322.499	12.3756	CID	MS2	SEQUEST	3.23459
P62988|UBIQ_HUMAN	ESTLHLVLrLR	1	9, R, methyl	2	675.917	12.4069	CID	MS2	SEQUEST	2.68088
P05307|PDIA1_BOVIN	AEGSEIrLAK	1	7, R, methyl	2	544.313	12.8547	CID	MS2	SEQUEST	3.1
P02768|ALBU_HUMAN	FPkAEFAEVSK	1	3, K, methyl	2	633.843	13.2358	CID	MS2	SEQUEST	4.02684
P12081|SYHC_HUMAN	LkAQLGPDESK	1	2, K, methyl	3	400.562	13.1565	CID	MS2	SEQUEST	3.53868
P05307|PDIA1_BOVIN	LkAEGSEIR	1	2, K, methyl	3	339.532	12.5967	CID	MS2	SEQUEST	3.62801
P05307|PDIA1_BOVIN	EkLLDFIK	1	2, K, methyl	2	510.313	12.1571	CID	MS2	SEQUEST	2.46313
P05307|PDIA1_BOVIN	NGDTASPkEYTAGR	1	8, K, methyl	3	494.239	13.2129	CID	MS2	SEQUEST	3.75351
P02768|ALBU_HUMAN	FPkAEFAEVSK	1	3, K, dimethyl	3	427.572	13.3096	CID	MS2	SEQUEST	4.62108
P12081|SYHC_HUMAN	LkAQLGPDESK	1	2, K, dimethyl	2	607.344	12.8388	CID	MS2	SEQUEST	3.77527
P05307|PDIA1_BOVIN	LkAEGSEIR	1	2, K, dimethyl	3	344.204	12.6501	CID	MS2	SEQUEST	3.13821
P05307|PDIA1_BOVIN	EkLLDFIK	1	2, K, dimethyl	2	517.32	12.1827	CID	MS2	SEQUEST	2.4223
P05307|PDIA1_BOVIN	NGDTASPkEYTAGR	1	8, K, dimethyl	2	747.865	13.7388	CID	MS2	SEQUEST	3.55669
P02768|ALBU_HUMAN	FPkAEFAEVSK	1	3, K, trimethyl	3	432.24	13.0376	CID	MS2	SEQUEST	3.79958
P12081|SYHC_HUMAN	LkAQLGPDESK	1	2, K, trimethyl	3	409.905	13.3852	CID	MS2	SEQUEST	3.79438
P05307|PDIA1_BOVIN	LkAEGSEIR	1	2, K, trimethyl	3	348.875	12.3805	CID	MS2	SEQUEST	3.9293
P05307|PDIA1_BOVIN	EkLLDFIK	1	2, K, trimethyl	2	524.328	12.2877	CID	MS2	SEQUEST	2.71905
P05307|PDIA1_BOVIN	NGDTASPkEYTAGR	1	8, K, trimethyl	2	754.874	13.4538	CID	MS2	SEQUEST	3.41953
P02768|ALBU_HUMAN	LDELrDEGK	1	5, R, asym dimethyl	2	551.794	12.6115	CID	MS2	SEQUEST	2.64869
P02768|ALBU_HUMAN	LDELrDEGK	1	5, R, sym dimethyl	2	551.794	12.6115	CID	MS2	SEQUEST	2.64869
Q06830|PRDX1_HUMAN	GILrQITVNDLPVGR	1	4, R, asym dimethyl	3	560.34	14.2247	CID	MS2	SEQUEST	4.8868
Q06830|PRDX1_HUMAN	ADEGISFrGLFIIDDK	1	8, R, asym dimethyl	3	608.659	14.3835	CID	MS2	SEQUEST	4.21679
P12081|SYHC_HUMAN	GTrDYSPR	1	3, R, sym dimethyl	3	327.172	12.4521	CID	MS2	SEQUEST	3.47981
P05307|PDIA1_BOVIN	AEGSEIrLAK	1	7, R, sym dimethyl	2	551.319	12.8962	CID	MS2	SEQUEST	3.0238

## Sheet: nanoLC-MS
Protein Accession	Peptide Sequence	Number of Modifications	Modifications	charge state	measured precursor m/z	RT observed in min.	Fragmentation method	Type of scan	Database search engine	Peptide identification score	PTM site localization method, score	PTM site localization score
P02768|ALBU_HUMAN	AEFAEVsK	1	7, S, phospho	2	480.708	25.2	CID	MS2	SEQUEST	2.6	Ascore	30
P02768|ALBU_HUMAN	AEFAEVsK	1	7, S, phospho	2	480.71	19.6517	CID	MS2	Sequest	3.19057	pRS Score	138.084
P02768|ALBU_HUMAN	LVNEVtEFAK	1	6, T, phospho	2	615.296	28.8706	CID	MS2	Sequest	3.93849	pRS Score	141.812
P16083|NQO2_HUMAN	NVAVDELsR	1	8, S, phospho	2	541.75	21.7579	CID	MS2	Sequest	2.87992	pRS Score	100.233
Q06830|PRDX1_HUMAN	ADEGIsFR	1	6, S, phospho	2	487.704	24.5891	CID	MS2	Sequest	3.28774	pRS Score	82.6453
Q06830|PRDX1_HUMAN	DISLSDyK	1	7, Y, phospho	2	510.718	24.4494	CID	MS2	Sequest	2.31304	pRS Score	99.6814
Q06830|PRDX1_HUMAN	DIsLSDyK	2	3,S,phospho/7,Y,phospho	2	550.703	28.0019	CID	MS2	Sequest	2.64697	pRS Score	70.1462
Q06830|PRDX1_HUMAN	DISLsDyK	2	5,S,phospho/7,Y,phospho	2	550.703	28.8271	CID	MS2	Sequest	2.53552	pRS Score	85.5637
Q06830|PRDX1_HUMAN	DIsLsDyK	3	3,S,phospho/5,S,phospho/7,Y,phospho	2	590.789	23.0996	CID	MS3	Sequest	1.45904	pRS Score
Q06830|PRDX1_HUMAN	LVQAFQFtDK	1	8, T, phospho	2	638.804	31.5532	CID	MS2	Sequest	4.39258	pRS Score	152.241
P12081|SYHC_HUMAN	DQGGELLsLR	1	8, S, phospho	2	584.275	30.3615	CID	MS2	Sequest	3.59549	pRS Score	145.333
P12081|SYHC_HUMAN	IFsIVEQR	1	3, S, phospho	2	536.27	35.4001	CID	MS2	Sequest	3.79977	pRS Score	106.497
P12081|SYHC_HUMAN	EsTLHLVLR	1	3, T, phospho	3	383.202	30.1086	CID	MS2	Sequest	1.92871	pRS Score	27.0728
P12081|SYHC_HUMAN	EstLHLVLR	2	2,S,phospho/3,T,phospho	2	614.283	31.1142	CID	MS2	Sequest	0.912393	pRS Score	38.591
P12081|SYHC_HUMAN	EsTLHLVLR	1	2, S, phospho	3	383.202	30.1086	CID	MS2	Sequest	1.92871	pRS Score	27.0728
P62988|UBIQ_HUMAN	TLSDyNIQK	1	5, Y, phospho	2	581.266	19.175	CID	MS2	Sequest	2.58501	pRS Score	66.6665
P62988|UBIQ_HUMAN	tLSDYNIQK	1	1, T, phospho	2	581.264	23.0905	CID	MS2	Sequest	2.45494	pRS Score	126.437
P62988|UBIQ_HUMAN	tLsDYNIQK	2	1,T,phospho/3,S,phospho	2	621.248	25.5743	CID	MS2	Sequest	3.18213	pRS Score	98.2906
P62988|UBIQ_HUMAN	TITLEVEPsDtIENVK	2	9,S,phospho/11,T,phospho
P62988|UBIQ_HUMAN	tItLEVEPsDtIENVK	4	1,T,phospho/3,T,phospho/9,S,phospho/11,T,phospho
P62988|UBIQ_HUMAN	tLsDyNIQK	3	1,T,phospho/3,S,phospho/5,Y,phospho	2	661.231	38.1247	CID	MS2	Sequest	3.50268	pRS Score	96.229
P05307|PDIA1_BOVIN	SVsDYEGK	1	3, S, phospho	2	482.689	16.9203	CID	MS2	Sequest	3.3381	pRS Score	127.145
P05307|PDIA1_BOVIN	THILLFLPKsVSDYEGK	1	10, S, phospho	2	1014.02	35.0434	CID	MS2	Sequest	5.08487	pRS Score	183.228
P02768|ALBU_HUMAN	tyEtTLEK	3	1,T,phospho/2,Y,phospho/4,T,phospho
P02768|ALBU_HUMAN	VPQVstPtLVEVSR	3	5,S,phospho/6,T,phospho/8,T,phospho	2	876.373	43.8804	CID	MS2	Sequest	5.93568	pRS Score	120.014
P02768|ALBU_HUMAN	VPQVstPtLVEVsR	4	5,S,phospho/6,T,phospho/8,T,phospho/13,S,phospho
P02768|ALBU_HUMAN	WVtFIsLLFLFssAYSR	4	3,T,phospho/6,S,phospho/12,S,phospho/13,S,phospho
P05307|PDIA1_BOVIN	VDAtEEsDLAQQyGVR	3	4,T,phospho/7,S,phospho/13,Y,phospho
P05307|PDIA1_BOVIN	yKPEsDELtAEK	3	1,Y,phospho/5,S,phospho/9,T,phospho	2	825.294	19.0985	CID	MS2	Sequest	4.39473	pRS Score	134.862
P05307|PDIA1_BOVIN	tHILLFLPKsVsDyEGK	4	1,T,phospho/10,S,phospho/12,S,phospho/14,Y,phospho
Q06830|PRDX1_HUMAN	DISLSDyK	1	7, Y, nitro	2	493.227	30.7964	CID	MS2	Sequest	1.92724	pRS Score
Q06830|PRDX1_HUMAN	TIAQDyGVLK	1	6, Y, nitro	2	576.8	32.1925	CID	MS2	Sequest	2.48187	pRS Score
P62988|UBIQ_HUMAN	TLSDyNIQK	1	5, Y, nitro	2	563.774	26.6406	CID	MS2	Sequest	2.57909	pRS Score
P05307|PDIA1_BOVIN	ALAPEyAK	1	6, Y, nitro	2	454.231	23.021	CID	MS2	Sequest	1.68035	pRS Score
P05307|PDIA1_BOVIN	SVSDyEGK	1	5, Y, nitro	2	465.197	18.8036	CID	MS2	Sequest	1.79184	pRS Score
P02768|ALBU_HUMAN	DEGkASSAK	1	4, K, acetyl
P02768|ALBU_HUMAN	FkDLGEENFK	1	2, K, acetyl	2	634.813	27.2789	CID	MS2	Sequest	3.07702	pRS Score
Q06830|PRDX1_HUMAN	GLFIIDDkGILR	1	8, K, acetyl	3	467.944	40.2748	CID	MS2	Sequest	3.52713	pRS Score
P12081|SYHC_HUMAN	LkLVSELWDAGIK	1	2, K, acetyl	2	757.436	40.9504	CID	MS2	Sequest	3.64338	pRS Score
P05307|PDIA1_BOVIN	LkAEGSEIR	1	2, K, acetyl	3	348.86	15.3899	CID	MS2	Sequest	3.12314	pRS Score
P02768|ALBU_HUMAN	LDELrDEGK	1	5, R, methyl	2	544.783	14.9385	CID	MS2	Sequest	2.72685	pRS Score
Q06830|PRDX1_HUMAN	GILrQITVNDLPVGR	1	4, R, methyl	3	555.668	32.0029	CID	MS2	Sequest	4.65902	pRS Score
P12081|SYHC_HUMAN	GTrDYSPR	1	3, R, methyl	3	322.498	11.2421	CID	MS2	Sequest	3.51375	pRS Score
P62988|UBIQ_HUMAN	ESTLHLVLrLR	1	9, R, methyl	2	675.916	29.7147	CID	MS2	Sequest	3.16331	pRS Score
P05307|PDIA1_BOVIN	AEGSEIrLAK	1	7, R, methyl	2	544.311	17.069	CID	MS2	Sequest	3.23942	pRS Score
P02768|ALBU_HUMAN	FPkAEFAEVSK	1	3, K, methyl	3	422.898	23.7881	CID	MS2	Sequest	4.96208	pRS Score
P12081|SYHC_HUMAN	LkAQLGPDESK	1	2, K, methyl	3	400.56	15.7918	CID	MS2	Sequest	4.16798	pRS Score
P05307|PDIA1_BOVIN	LkAEGSEIR	1	2, K, methyl	3	339.529	13.2395	CID	MS2	Sequest	3.64756	pRS Score
P05307|PDIA1_BOVIN	EkLLDFIK	1	2, K, methyl	2	510.312	31.0264	CID	MS2	Sequest	2.56979	pRS Score
P05307|PDIA1_BOVIN	NGDTASPkEYTAGR	1	8, K, methyl	2	740.856	14.8283	CID	MS2	Sequest	3.65872	pRS Score
P02768|ALBU_HUMAN	FPkAEFAEVSK	1	3, K, dimethyl	3	427.569	23.6461	CID	MS2	Sequest	5.02137	pRS Score
P12081|SYHC_HUMAN	LkAQLGPDESK	1	2, K, dimethyl	3	405.233	15.8904	CID	MS2	Sequest	3.65857	pRS Score
P05307|PDIA1_BOVIN	LkAEGSEIR	1	2, K, dimethyl	3	344.201	12.8248	CID	MS2	Sequest	3.51239	pRS Score
P05307|PDIA1_BOVIN	EkLLDFIK	1	2, K, dimethyl	3	345.215	33.9149	CID	MS2	Sequest	2.94816	pRS Score
P05307|PDIA1_BOVIN	NGDTASPkEYTAGR	1	8, K, dimethyl	2	747.863	14.7134	CID	MS2	Sequest	3.93758	pRS Score
P02768|ALBU_HUMAN	FPkAEFAEVSK	1	3, K, trimethyl	3	432.241	23.8285	CID	MS2	Sequest	4.66878	pRS Score
P12081|SYHC_HUMAN	LkAQLGPDESK	1	2, K, trimethyl	2	614.352	16.0069	CID	MS2	Sequest	3.70443	pRS Score
P05307|PDIA1_BOVIN	LkAEGSEIR	1	2, K, trimethyl	3	348.874	13.0674	CID	MS2	Sequest	3.58845	pRS Score
P05307|PDIA1_BOVIN	EkLLDFIK	1	2, K, trimethyl	3	349.888	30.9375	CID	MS2	Sequest	2.89966	pRS Score
P05307|PDIA1_BOVIN	NGDTASPkEYTAGR	1	8, K, trimethyl	2	754.872	13.968	CID	MS2	Sequest	2.85431	pRS Score
P02768|ALBU_HUMAN	LDELrDEGK	1	5, R, asym dimethyl	2	551.792	16.3238	CID	MS2	Sequest	2.24649	pRS Score
P02768|ALBU_HUMAN	LDELrDEGK	1	5, R, sym dimethyl	2	551.792	16.3238	CID	MS2	Sequest	2.24649	pRS Score
Q06830|PRDX1_HUMAN	GILrQITVNDLPVGR	1	4, R, asym dimethyl	3	560.339	31.8365	CID	MS2	Sequest	4.87232	pRS Score
Q06830|PRDX1_HUMAN	ADEGISFrGLFIIDDK	1	8, R, asym dimethyl	3	608.659	38.9404	CID	MS2	Sequest	3.87112	pRS Score
P12081|SYHC_HUMAN	GTrDYSPR	1	3, R, sym dimethyl	3	327.171	11.5525	CID	MS2	Sequest	3.64113	pRS Score
P05307|PDIA1_BOVIN	AEGSEIrLAK	1	7, R, sym dimethyl	2	551.319	17.13	CID	MS2	Sequest	3.08	pRS Score
